# Supplementary material for: In Situ Maturated Early-Stage Human-Induced Pluripotent Stem Cell-Derived Cardiomyocytes Improve Cardiac Function by Enhancing Segmental Contraction in Infarcted Rats
Source: J Pers Med. 2021 May 4;11(5):374. doi: 10.3390/jpm11050374 (PMC8147857; doi:10.3390/jpm11050374)
Supplement: Supplementary file 1 [file jpm-11-00374-s001.zip]

Archive with 1 entries (1 files):
- jpm-1167845-supplementary.pdf
